# Supplementary material for: Developmental Mapping of Hair Follicles in the Embryonic Stages of Cashmere Goats Using Proteomic and Metabolomic Construction
Source: Animals (Basel). 2023 Sep 30;13(19):3076. doi: 10.3390/ani13193076 (PMC10571814; doi:10.3390/ani13193076)
Supplement: Supplementary file 1 [file animals-13-03076-s001.zip › Supplementary Table S1.xlsx]

## Sheet: Sheet1
Table S1 Protein Details
Name	Accession	P_value	FDR	E75_mean	E75_SD	E85_mean	E85_SD	E105_mean	E105_SD	E125_mean	E125_SD
KRT72	ENSCHIP00000032616.1	0.0001726	0.001043	1.027	0.04392	1.021	0.03201	2.739	0.1651	18.12	1.862
novel gene (calcium ion binding)	ENSCHIP00000022655.1	0.00759	0.01516	1.038	0.03623	1.156	0.1699	3.625	0.6308	17.2	3.7
KRT71	ENSCHIP00000027548.1	0.0003285	0.001573	0.9023	0.1017	0.981	0.1851	2.235	0.107	19.82	3.689
novel gene (keratin filament)	ENSCHIP00000022186.1	0.003814	0.008819	0.978	0.05821	1.055	0.08723	1.723	0.2006	20.63	3.909
TET1	ENSCHIP00000005990.1	0.003867	0.008911	1.075	0.09734	0.7713	0.07827	1.072	0.1195	24.63	4.722
novel gene (defense response)	ENSCHIP00000023560.1	0.0007164	0.00262	1.012	0.0205	1.11	0.02516	1.835	0.1369	23.68	3.257
novel gene (keratin filament)	ENSCHIP00000019925.1	0.004536	0.01005	1.192	0.4194	1.186	0.4162	0.9873	0.1635	26.55	4.174
novel gene (keratinization)	ENSCHIP00000002032.1	0.000111	0.0008055	1.444	0.6978	1.425	0.8091	2.174	0.674	35.47	2.536
novel gene (metal ion binding)	ENSCHIP00000017273.1	0.0007786	0.002773	1.139	0.2262	1.492	0.2369	14.01	3.633	35.79	4.071
novel gene (keratin filament)	ENSCHIP00000010801.1	0.05379	0.07474	1.16	0.3085	1.164	0.4013	1.695	0.1736	49.24	20.85
Access: The name of the identified protein; Graph: Display of the distribution of protein expression levels among multiple groups [bar chart, box chart, difference bar chart; P_value is the probability of false positive, which is a commonly used judgment value in statistics. Generally, when P_value<0.05, the difference is significant; FDR: Corrected P-value. Mean is the average relative abundance…
