# Supplementary material for: Developmental Mapping of Hair Follicles in the Embryonic Stages of Cashmere Goats Using Proteomic and Metabolomic Construction
Source: Animals (Basel). 2023 Sep 30;13(19):3076. doi: 10.3390/ani13193076 (PMC10571814; doi:10.3390/ani13193076)
Supplement: Supplementary file 1 [file animals-13-03076-s001.zip › Supplementary Table S2.xlsx]

## Sheet: Sheet1
Table S2 Statistical table of GO enrichment analysis of DEPs
Protein Number	GO ID	GO Description	GO Term(Level1)	Ratio_in_study	Ratio_in_pop	Pvalue_uncorrected	Pvalue_corrected
53	GO:0098609	cell-cell adhesion	BP	53/1624	96/5945	1.25e-06	0.000145625
42	GO:0050878	regulation of body fluid levels	BP	42/1624	79/5945	1.25e-06	0.000121545
22	GO:0045104	intermediate filament cytoskeleton organization	BP	22/1624	30/5945	1.3e-06	0.000108733
22	GO:0045103	intermediate filament-based process	BP	22/1624	30/5945	1.3e-06	0.000108733
24	GO:0031032	actomyosin structure organization	BP	24/1624	37/5945	1.91e-06	6.58e-05
94	GO:0007155	cell adhesion	BP	94/1624	216/5945	2.45e-06	6.23e-05
96	GO:0022610	biological adhesion	BP	96/1624	219/5945	2.96e-06	5.66e-05
94	GO:0003008	system process	BP	94/1624	222/5945	3.54e-06	5.67e-05
255	GO:0032501	multicellular organismal process	BP	255/1624	682/5945	4.69e-06	5.42e-05
25	GO:0098742	cell-cell adhesion via plasma-membrane adhesion molecules	BP	25/1624	41/5945	8.05e-06	6.23e-05
13	GO:0060348	bone development	BP	13/1624	16/5945	1.07e-05	7.9e-05
20	GO:0050817	coagulation	BP	20/1624	31/5945	1.59e-05	0.000111032
20	GO:0007596	blood coagulation	BP	20/1624	31/5945	1.59e-05	0.000111032
31	GO:0010466	negative regulation of peptidase activity	BP	31/1624	57/5945	1.62e-05	0.0001119
30	GO:0010951	negative regulation of endopeptidase activity	BP	30/1624	55/5945	2.21e-05	0.000143417
37	GO:0043062	extracellular structure organization	BP	37/1624	73/5945	2.67e-05	0.000168472
37	GO:0030198	extracellular matrix organization	BP	37/1624	73/5945	2.67e-05	0.000168472
20	GO:0007599	hemostasis	BP	20/1624	32/5945	3.15e-05	0.000194732
13	GO:0045214	sarcomere organization	BP	13/1624	17/5945	3.4e-05	0.000206902
23	GO:0006936	muscle contraction	BP	23/1624	39/5945	3.47e-05	0.000209131
249	GO:0048856	anatomical structure development	BP	249/1624	737/5945	3.88e-05	0.00022758
26	GO:1903522	regulation of blood circulation	BP	26/1624	47/5945	5e-05	0.000282291
17	GO:0007156	homophilic cell adhesion via plasma membrane adhesion molecules	BP	17/1624	26/5945	5.46e-05	0.000306457
23	GO:0008016	regulation of heart contraction	BP	23/1624	40/5945	5.69e-05	0.000313508
53	GO:0009888	tissue development	BP	53/1624	120/5945	6.91e-05	0.000368546
14	GO:0006941	striated muscle contraction	BP	14/1624	20/5945	8.37e-05	0.000434332
13	GO:0032963	collagen metabolic process	BP	13/1624	18/5945	9.18e-05	0.000466038
11	GO:0045109	intermediate filament organization	BP	11/1624	14/5945	9.52e-05	0.000479387
7	GO:0030574	collagen catabolic process	BP	7/1624	7/5945	0.000112448	0.000544975
19	GO:0006720	isoprenoid metabolic process	BP	19/1624	31/5945	0.000122644	0.000587084
16	GO:0006022	aminoglycan metabolic process	BP	16/1624	25/5945	0.000133024	0.000621488
122	GO:0006629	lipid metabolic process	BP	122/1624	332/5945	0.000134487	0.000625819
15	GO:0006721	terpenoid metabolic process	BP	15/1624	23/5945	0.000159216	0.000729271
8	GO:0031102	neuron projection regeneration	BP	8/1624	9/5945	0.000208911	0.000903735
8	GO:0007157	heterophilic cell-cell adhesion via plasma membrane cell adhesion molecules	BP	8/1624	9/5945	0.000208911	0.000903735
13	GO:0050819	negative regulation of coagulation	BP	13/1624	19/5945	0.000217952	0.000925703
12	GO:0032414	positive regulation of ion transmembrane transporter activity	BP	12/1624	17/5945	0.000246419	0.00102063
15	GO:0030203	glycosaminoglycan metabolic process	BP	15/1624	24/5945	0.000317753	0.00125384
6	GO:0034368	protein-lipid complex remodeling	BP	6/1624	6/5945	0.000412748	0.00158062
6	GO:0034369	plasma lipoprotein particle remodeling	BP	6/1624	6/5945	0.000412748	0.00158062
6	GO:0042573	retinoic acid metabolic process	BP	6/1624	6/5945	0.000412748	0.00158062
6	GO:0034375	high-density lipoprotein particle remodeling	BP	6/1624	6/5945	0.000412748	0.00158062
17	GO:0001503	ossification	BP	17/1624	29/5945	0.000470859	0.00174039
26	GO:0003012	muscle system process	BP	26/1624	52/5945	0.000480612	0.00177084
18	GO:0006959	humoral immune response	BP	18/1624	32/5945	0.000546654	0.00198907
12	GO:0032411	positive regulation of transporter activity	BP	12/1624	18/5945	0.000555714	0.00200951
20	GO:0009611	response to wounding	BP	20/1624	37/5945	0.000617233	0.00215847
29	GO:0008202	steroid metabolic process	BP	29/1624	60/5945	0.000635317	0.00221507
7	GO:2001259	positive regulation of cation channel activity	BP	7/1624	8/5945	0.000685234	0.00237493
7	GO:0003009	skeletal muscle contraction	BP	7/1624	8/5945	0.000685234	0.00237493
10	GO:0043171	peptide catabolic process	BP	10/1624	14/5945	0.000732746	0.00252462
10	GO:0046470	phosphatidylcholine metabolic process	BP	10/1624	14/5945	0.000732746	0.00252462
8	GO:0042730	fibrinolysis	BP	8/1624	10/5945	0.0007928	0.00268403
8	GO:0031069	hair follicle morphogenesis	BP	8/1624	10/5945	0.0007928	0.00268403
47	GO:0052547	regulation of peptidase activity	BP	47/1624	112/5945	0.000814172	0.00272479
19	GO:0006937	regulation of muscle contraction	BP	19/1624	35/5945	0.000848229	0.00283066
13	GO:0006766	vitamin metabolic process	BP	13/1624	21/5945	0.000921279	0.00301416
15	GO:0006942	regulation of striated muscle contraction	BP	15/1624	25/5945	0.000931783	0.00304001
16	GO:0042445	hormone metabolic process	BP	16/1624	28/5945	0.000957443	0.00309777
43	GO:0051346	negative regulation of hydrolase activity	BP	43/1624	101/5945	0.000973234	0.00314016
51	GO:1901615	organic hydroxy compound metabolic process	BP	51/1624	125/5945	0.00107501	0.00340273
12	GO:1903510	mucopolysaccharide metabolic process	BP	12/1624	19/5945	0.00113473	0.00354376
12	GO:0016101	diterpenoid metabolic process	BP	12/1624	19/5945	0.00113473	0.00354376
117	GO:0007010	cytoskeleton organization	BP	117/1624	333/5945	0.00123232	0.00377782
42	GO:0044057	regulation of system process	BP	42/1624	99/5945	0.00129642	0.00392286
11	GO:0045684	positive regulation of epidermis development	BP	11/1624	17/5945	0.00138312	0.00408983
11	GO:0030195	negative regulation of blood coagulation	BP	11/1624	17/5945	0.00138312	0.00408983
11	GO:0001523	retinoid metabolic process	BP	11/1624	17/5945	0.00138312	0.00408983
375	GO:0032502	developmental process	BP	375/1624	1210/5945	0.00146377	0.0042742
40	GO:0045861	negative regulation of proteolysis	BP	40/1624	94/5945	0.00147379	0.00429272
5	GO:0006953	acute-phase response	BP	5/1624	5/5945	0.00151435	0.00439989
5	GO:0071312	cellular response to alkaloid	BP	5/1624	5/5945	0.00151435	0.00439989
10	GO:0018126	protein hydroxylation	BP	10/1624	15/5945	0.00166082	0.0046743
10	GO:0030104	water homeostasis	BP	10/1624	15/5945	0.00166082	0.0046743
10	GO:0097306	cellular response to alcohol	BP	10/1624	15/5945	0.00166082	0.0046743
17	GO:0050818	regulation of coagulation	BP	17/1624	31/5945	0.00170397	0.00473867
9	GO:0008299	isoprenoid biosynthetic process	BP	9/1624	13/5945	0.00194999	0.00537168
9	GO:0050891	multicellular organismal water homeostasis	BP	9/1624	13/5945	0.00194999	0.00537168
39	GO:0016042	lipid catabolic process	BP	39/1624	92/5945	0.00196149	0.00537798
26	GO:1904062	regulation of cation transmembrane transport	BP	26/1624	55/5945	0.00196936	0.00538691
30	GO:0006575	cellular modified amino acid metabolic process	BP	30/1624	67/5945	0.00216756	0.00586043
20	GO:0032412	regulation of ion transmembrane transporter activity	BP	20/1624	40/5945	0.00218566	0.00586863
20	GO:0022898	regulation of transmembrane transporter activity	BP	20/1624	40/5945	0.00218566	0.00586863
6	GO:0034367	protein-containing complex remodeling	BP	6/1624	7/5945	0.00221455	0.00590547
6	GO:0001782	B cell homeostasis	BP	6/1624	7/5945	0.00221455	0.00590547
7	GO:0033344	cholesterol efflux	BP	7/1624	9/5945	0.00235236	0.00616045
7	GO:0030239	myofibril assembly	BP	7/1624	9/5945	0.00235236	0.00616045
7	GO:0031424	keratinization	BP	7/1624	9/5945	0.00235236	0.00616045
69	GO:0097435	supramolecular fiber organization	BP	69/1624	184/5945	0.0023831	0.00614451
28	GO:0042391	regulation of membrane potential	BP	28/1624	62/5945	0.002428	0.00624648
40	GO:0006066	alcohol metabolic process	BP	40/1624	96/5945	0.00246458	0.00631278
21	GO:0032409	regulation of transporter activity	BP	21/1624	42/5945	0.00251962	0.00639764
100	GO:0048513	animal organ development	BP	100/1624	283/5945	0.00257102	0.006514
11	GO:1900047	negative regulation of hemostasis	BP	11/1624	18/5945	0.00268333	0.00675459
11	GO:0003014	renal system process	BP	11/1624	18/5945	0.00268333	0.00675459
11	GO:0015748	organophosphate ester transport	BP	11/1624	18/5945	0.00268333	0.00675459
27	GO:0015711	organic anion transport	BP	27/1624	59/5945	0.00287249	0.00716896
34	GO:0071407	cellular response to organic cyclic compound	BP	34/1624	79/5945	0.00312107	0.00767453
23	GO:0043270	positive regulation of ion transport	BP	23/1624	49/5945	0.00334548	0.00819187
10	GO:0060048	cardiac muscle contraction	BP	10/1624	16/5945	0.0033495	0.00813351
42	GO:0052548	regulation of endopeptidase activity	BP	42/1624	103/5945	0.00346139	0.00833589
13	GO:1904064	positive regulation of cation transmembrane transport	BP	13/1624	23/5945	0.00356724	0.00852051
12	GO:0034754	cellular hormone metabolic process	BP	12/1624	21/5945	0.00496945	0.0112269
8	GO:0042744	hydrogen peroxide catabolic process	BP	8/1624	12/5945	0.00504341	0.0113501
8	GO:0071825	protein-lipid complex subunit organization	BP	8/1624	12/5945	0.00504341	0.0113501
13	GO:0048871	multicellular organismal homeostasis	BP	13/1624	24/5945	0.00527176	0.0116618
4	GO:0055003	cardiac myofibril assembly	BP	4/1624	4/5945	0.00555353	0.0122157
4	GO:0034384	high-density lipoprotein particle clearance	BP	4/1624	4/5945	0.00555353	0.0122157
4	GO:0051180	vitamin transport	BP	4/1624	4/5945	0.00555353	0.0122157
4	GO:0046697	decidualization	BP	4/1624	4/5945	0.00555353	0.0122157
4	GO:0003094	glomerular filtration	BP	4/1624	4/5945	0.00555353	0.0122157
4	GO:0043691	reverse cholesterol transport	BP	4/1624	4/5945	0.00555353	0.0122157
4	GO:0010880	regulation of release of sequestered calcium ion into cytosol by sarcoplasmic reticulum	BP	4/1624	4/5945	0.00555353	0.0122157
4	GO:0051791	medium-chain fatty acid metabolic process	BP	4/1624	4/5945	0.00555353	0.0122157
4	GO:1904026	regulation of collagen fibril organization	BP	4/1624	4/5945	0.00555353	0.0122157
4	GO:0006527	arginine catabolic process	BP	4/1624	4/5945	0.00555353	0.0122157
15	GO:0055002	striated muscle cell development	BP	15/1624	29/5945	0.00558238	0.0117694
15	GO:0030193	regulation of blood coagulation	BP	15/1624	29/5945	0.00558238	0.0117694
29	GO:0006820	anion transport	BP	29/1624	68/5945	0.00597724	0.0121205
29	GO:0010959	regulation of metal ion transport	BP	29/1624	68/5945	0.00597724	0.0121205
7	GO:0071827	plasma lipoprotein particle organization	BP	7/1624	10/5945	0.00599134	0.0121071
7	GO:0033561	regulation of water loss via skin	BP	7/1624	10/5945	0.00599134	0.0121071
7	GO:0061436	establishment of skin barrier	BP	7/1624	10/5945	0.00599134	0.0121071
49	GO:0006955	immune response	BP	49/1624	128/5945	0.00657159	0.0130983
6	GO:0010984	regulation of lipoprotein particle clearance	BP	6/1624	8/5945	0.00680251	0.0134895
6	GO:0006706	steroid catabolic process	BP	6/1624	8/5945	0.00680251	0.0134895
6	GO:0098869	cellular oxidant detoxification	BP	6/1624	8/5945	0.00680251	0.0134895
6	GO:1901021	positive regulation of calcium ion transmembrane transporter activity	BP	6/1624	8/5945	0.00680251	0.0134895
6	GO:0003254	regulation of membrane depolarization	BP	6/1624	8/5945	0.00680251	0.0134895
6	GO:1903524	positive regulation of blood circulation	BP	6/1624	8/5945	0.00680251	0.0134895
6	GO:0033273	response to vitamin	BP	6/1624	8/5945	0.00680251	0.0134895
6	GO:0044331	cell-cell adhesion mediated by cadherin	BP	6/1624	8/5945	0.00680251	0.0134895
6	GO:0061844	antimicrobial humoral immune response mediated by antimicrobial peptide	BP	6/1624	8/5945	0.00680251	0.0134895
6	GO:0030212	hyaluronan metabolic process	BP	6/1624	8/5945	0.00680251	0.0134895
63	GO:0030029	actin filament-based process	BP	63/1624	172/5945	0.00695617	0.0134964
5	GO:0031103	axon regeneration	BP	5/1624	6/5945	0.00702233	0.0135796
5	GO:0060346	bone trabecula formation	BP	5/1624	6/5945	0.00702233	0.0135796
5	GO:0006525	arginine metabolic process	BP	5/1624	6/5945	0.00702233	0.0135796
5	GO:0030593	neutrophil chemotaxis	BP	5/1624	6/5945	0.00702233	0.0135796
5	GO:1900273	positive regulation of long-term synaptic potentiation	BP	5/1624	6/5945	0.00702233	0.0135796
5	GO:0014819	regulation of skeletal muscle contraction	BP	5/1624	6/5945	0.00702233	0.0135796
5	GO:0070268	cornification	BP	5/1624	6/5945	0.00702233	0.0135796
5	GO:0016114	terpenoid biosynthetic process	BP	5/1624	6/5945	0.00702233	0.0135796
11	GO:0015850	organic hydroxy compound transport	BP	11/1624	19/5945	0.0071168	0.0135161
44	GO:0034330	cell junction organization	BP	44/1624	113/5945	0.00738297	0.0139762
80	GO:0040011	locomotion	BP	80/1624	226/5945	0.00755255	0.0142741
9	GO:1903053	regulation of extracellular matrix organization	BP	9/1624	15/5945	0.00786137	0.0146913
9	GO:0061061	muscle structure development	BP	9/1624	15/5945	0.00786137	0.0146913
11	GO:0030595	leukocyte chemotaxis	BP	11/1624	20/5945	0.00975703	0.0177235
11	GO:0051928	positive regulation of calcium ion transport	BP	11/1624	20/5945	0.00975703	0.0177235
11	GO:0030199	collagen fibril organization	BP	11/1624	20/5945	0.00975703	0.0177235
8	GO:1902042	negative regulation of extrinsic apoptotic signaling pathway via death domain receptors	BP	8/1624	13/5945	0.00999287	0.0180118
8	GO:0043647	inositol phosphate metabolic process	BP	8/1624	13/5945	0.00999287	0.0180118
8	GO:0002260	lymphocyte homeostasis	BP	8/1624	13/5945	0.00999287	0.0180118
8	GO:0018149	peptide cross-linking	BP	8/1624	13/5945	0.00999287	0.0180118
14	GO:0031099	regeneration	BP	14/1624	28/5945	0.0102184	0.0182495
115	GO:0006928	movement of cell or subcellular component	BP	115/1624	344/5945	0.010495	0.0186011
10	GO:0030858	positive regulation of epithelial cell differentiation	BP	10/1624	17/5945	0.0105299	0.0186347
10	GO:0046164	alcohol catabolic process	BP	10/1624	17/5945	0.0105299	0.0186347
116	GO:0009653	anatomical structure morphogenesis	BP	116/1624	348/5945	0.0109504	0.0192622
13	GO:0022404	molting cycle process	BP	13/1624	25/5945	0.0110648	0.0193469
13	GO:0022405	hair cycle process	BP	13/1624	25/5945	0.0110648	0.0193469
15	GO:1900046	regulation of hemostasis	BP	15/1624	30/5945	0.0117603	0.0204102
15	GO:0045682	regulation of epidermis development	BP	15/1624	30/5945	0.0117603	0.0204102
70	GO:0016477	cell migration	BP	70/1624	198/5945	0.0117892	0.0203998
241	GO:0051239	regulation of multicellular organismal process	BP	241/1624	774/5945	0.0120789	0.0207472
75	GO:0048870	cell motility	BP	75/1624	214/5945	0.0122181	0.0209556
7	GO:0042246	tissue regeneration	BP	7/1624	11/5945	0.0126102	0.0215647
7	GO:1904036	negative regulation of epithelial cell apoptotic process	BP	7/1624	11/5945	0.0126102	0.0215647
7	GO:0098900	regulation of action potential	BP	7/1624	11/5945	0.0126102	0.0215647
7	GO:0046718	viral entry into host cell	BP	7/1624	11/5945	0.0126102	0.0215647
7	GO:1900271	regulation of long-term synaptic potentiation	BP	7/1624	11/5945	0.0126102	0.0215647
7	GO:0045606	positive regulation of epidermal cell differentiation	BP	7/1624	11/5945	0.0126102	0.0215647
7	GO:0019730	antimicrobial humoral response	BP	7/1624	11/5945	0.0126102	0.0215647
7	GO:0044409	entry into host	BP	7/1624	11/5945	0.0126102	0.0215647
7	GO:2000351	regulation of endothelial cell apoptotic process	BP	7/1624	11/5945	0.0126102	0.0215647
33	GO:0010817	regulation of hormone levels	BP	33/1624	83/5945	0.0129254	0.0218163
127	GO:0042127	regulation of cell population proliferation	BP	127/1624	387/5945	0.0132091	0.0222309
15	GO:0055001	muscle cell development	BP	15/1624	31/5945	0.013665	0.022965
15	GO:0072593	reactive oxygen species metabolic process	BP	15/1624	31/5945	0.013665	0.022965
15	GO:0055088	lipid homeostasis	BP	15/1624	31/5945	0.013665	0.022965
10	GO:0034109	homotypic cell-cell adhesion	BP	10/1624	18/5945	0.0136765	0.0228528
10	GO:0006956	complement activation	BP	10/1624	18/5945	0.0136765	0.0228528
46	GO:0050877	nervous system process	BP	46/1624	123/5945	0.0138928	0.023115
13	GO:1905952	regulation of lipid localization	BP	13/1624	26/5945	0.014023	0.0232986
13	GO:0034767	positive regulation of ion transmembrane transport	BP	13/1624	26/5945	0.014023	0.0232986
11	GO:0014074	response to purine-containing compound	BP	11/1624	21/5945	0.0140606	0.0232947
23	GO:0009617	response to bacterium	BP	23/1624	54/5945	0.014113	0.0233154
6	GO:0016339	calcium-dependent cell-cell adhesion via plasma membrane cell adhesion molecules	BP	6/1624	9/5945	0.0157028	0.0249875
6	GO:0090279	regulation of calcium ion import	BP	6/1624	9/5945	0.0157028	0.0249875
6	GO:0002526	acute inflammatory response	BP	6/1624	9/5945	0.0157028	0.0249875
6	GO:0032374	regulation of cholesterol transport	BP	6/1624	9/5945	0.0157028	0.0249875
6	GO:0032371	regulation of sterol transport	BP	6/1624	9/5945	0.0157028	0.0249875
6	GO:0019511	peptidyl-proline hydroxylation	BP	6/1624	9/5945	0.0157028	0.0249875
6	GO:0042304	regulation of fatty acid biosynthetic process	BP	6/1624	9/5945	0.0157028	0.0249875
32	GO:0030855	epithelial cell differentiation	BP	32/1624	81/5945	0.0166893	0.0257505
42	GO:0043269	regulation of ion transport	BP	42/1624	111/5945	0.0174533	0.0266825
87	GO:0044255	cellular lipid metabolic process	BP	87/1624	257/5945	0.0181466	0.0274195
22	GO:1903034	regulation of response to wounding	BP	22/1624	52/5945	0.0187274	0.0282605
5	GO:0090136	epithelial cell-cell adhesion	BP	5/1624	7/5945	0.0190418	0.0285871
5	GO:1901264	carbohydrate derivative transport	BP	5/1624	7/5945	0.0190418	0.0285871
5	GO:0098901	regulation of cardiac muscle cell action potential	BP	5/1624	7/5945	0.0190418	0.0285871
5	GO:0150105	protein localization to cell-cell junction	BP	5/1624	7/5945	0.0190418	0.0285871
5	GO:0071621	granulocyte chemotaxis	BP	5/1624	7/5945	0.0190418	0.0285871
5	GO:0090183	regulation of kidney development	BP	5/1624	7/5945	0.0190418	0.0285871
5	GO:0006775	fat-soluble vitamin metabolic process	BP	5/1624	7/5945	0.0190418	0.0285871
5	GO:0018401	peptidyl-proline hydroxylation to 4-hydroxy-L-proline	BP	5/1624	7/5945	0.0190418	0.0285871
5	GO:2000352	negative regulation of endothelial cell apoptotic process	BP	5/1624	7/5945	0.0190418	0.0285871
10	GO:0035150	regulation of tube size	BP	10/1624	19/5945	0.0191292	0.0282463
10	GO:0097746	regulation of blood vessel diameter	BP	10/1624	19/5945	0.0191292	0.0282463
10	GO:0055092	sterol homeostasis	BP	10/1624	19/5945	0.0191292	0.0282463
10	GO:1902041	regulation of extrinsic apoptotic signaling pathway via death domain receptors	BP	10/1624	19/5945	0.0191292	0.0282463
10	GO:0035296	regulation of tube diameter	BP	10/1624	19/5945	0.0191292	0.0282463
10	GO:0042632	cholesterol homeostasis	BP	10/1624	19/5945	0.0191292	0.0282463
10	GO:2000379	positive regulation of reactive oxygen species metabolic process	BP	10/1624	19/5945	0.0191292	0.0282463
12	GO:0060537	muscle tissue development	BP	12/1624	24/5945	0.0195348	0.0285566
12	GO:1903035	negative regulation of response to wounding	BP	12/1624	24/5945	0.0195348	0.0285566
54	GO:0030036	actin cytoskeleton organization	BP	54/1624	150/5945	0.0199617	0.0290352
3	GO:0031104	dendrite regeneration	BP	3/1624	3/5945	0.0203572	0.0293909
3	GO:0010903	negative regulation of very-low-density lipoprotein particle remodeling	BP	3/1624	3/5945	0.0203572	0.0293909
3	GO:0010901	regulation of very-low-density lipoprotein particle remodeling	BP	3/1624	3/5945	0.0203572	0.0293909
3	GO:0036151	phosphatidylcholine acyl-chain remodeling	BP	3/1624	3/5945	0.0203572	0.0293909
3	GO:0042396	phosphagen biosynthetic process	BP	3/1624	3/5945	0.0203572	0.0293909
3	GO:0006910	phagocytosis, recognition	BP	3/1624	3/5945	0.0203572	0.0293909
3	GO:0014724	regulation of twitch skeletal muscle contraction	BP	3/1624	3/5945	0.0203572	0.0293909
3	GO:0045940	positive regulation of steroid metabolic process	BP	3/1624	3/5945	0.0203572	0.0293909
3	GO:0008211	glucocorticoid metabolic process	BP	3/1624	3/5945	0.0203572	0.0293909
3	GO:0006599	phosphagen metabolic process	BP	3/1624	3/5945	0.0203572	0.0293909
3	GO:2000095	regulation of Wnt signaling pathway, planar cell polarity pathway	BP	3/1624	3/5945	0.0203572	0.0293909
3	GO:0070445	regulation of oligodendrocyte progenitor proliferation	BP	3/1624	3/5945	0.0203572	0.0293909
3	GO:0051931	regulation of sensory perception	BP	3/1624	3/5945	0.0203572	0.0293909
3	GO:0071415	cellular response to purine-containing compound	BP	3/1624	3/5945	0.0203572	0.0293909
3	GO:0070327	thyroid hormone transport	BP	3/1624	3/5945	0.0203572	0.0293909
3	GO:0072337	modified amino acid transport	BP	3/1624	3/5945	0.0203572	0.0293909
3	GO:0006862	nucleotide transport	BP	3/1624	3/5945	0.0203572	0.0293909
3	GO:0016102	diterpenoid biosynthetic process	BP	3/1624	3/5945	0.0203572	0.0293909
3	GO:0010881	regulation of cardiac muscle contraction by regulation of the release of sequestered calcium ion	BP	3/1624	3/5945	0.0203572	0.0293909
3	GO:1904322	cellular response to forskolin	BP	3/1624	3/5945	0.0203572	0.0293909
3	GO:1904321	response to forskolin	BP	3/1624	3/5945	0.0203572	0.0293909
3	GO:0014874	response to stimulus involved in regulation of muscle adaptation	BP	3/1624	3/5945	0.0203572	0.0293909
3	GO:0071307	cellular response to vitamin K	BP	3/1624	3/5945	0.0203572	0.0293909
3	GO:0046085	adenosine metabolic process	BP	3/1624	3/5945	0.0203572	0.0293909
3	GO:0045472	response to ether	BP	3/1624	3/5945	0.0203572	0.0293909
3	GO:0033700	phospholipid efflux	BP	3/1624	3/5945	0.0203572	0.0293909
3	GO:0002138	retinoic acid biosynthetic process	BP	3/1624	3/5945	0.0203572	0.0293909
3	GO:0010873	positive regulation of cholesterol esterification	BP	3/1624	3/5945	0.0203572	0.0293909
3	GO:0060373	regulation of ventricular cardiac muscle cell membrane depolarization	BP	3/1624	3/5945	0.0203572	0.0293909
3	GO:0044849	estrous cycle	BP	3/1624	3/5945	0.0203572	0.0293909
3	GO:0072203	cell proliferation involved in metanephros development	BP	3/1624	3/5945	0.0203572	0.0293909
3	GO:0014905	myoblast fusion involved in skeletal muscle regeneration	BP	3/1624	3/5945	0.0203572	0.0293909
3	GO:0048148	behavioral response to cocaine	BP	3/1624	3/5945	0.0203572	0.0293909
3	GO:0010463	mesenchymal cell proliferation	BP	3/1624	3/5945	0.0203572	0.0293909
3	GO:0007512	adult heart development	BP	3/1624	3/5945	0.0203572	0.0293909
3	GO:0006067	ethanol metabolic process	BP	3/1624	3/5945	0.0203572	0.0293909
3	GO:0072111	cell proliferation involved in kidney development	BP	3/1624	3/5945	0.0203572	0.0293909
3	GO:0036342	post-anal tail morphogenesis	BP	3/1624	3/5945	0.0203572	0.0293909
3	GO:0008300	isoprenoid catabolic process	BP	3/1624	3/5945	0.0203572	0.0293909
3	GO:0072719	cellular response to cisplatin	BP	3/1624	3/5945	0.0203572	0.0293909
3	GO:0072718	response to cisplatin	BP	3/1624	3/5945	0.0203572	0.0293909
3	GO:0046314	phosphocreatine biosynthetic process	BP	3/1624	3/5945	0.0203572	0.0293909
3	GO:0006603	phosphocreatine metabolic process	BP	3/1624	3/5945	0.0203572	0.0293909
3	GO:0032571	response to vitamin K	BP	3/1624	3/5945	0.0203572	0.0293909
3	GO:0071313	cellular response to caffeine	BP	3/1624	3/5945	0.0203572	0.0293909
34	GO:0045765	regulation of angiogenesis	BP	34/1624	88/5945	0.0214302	0.0285736
4	GO:0001778	plasma membrane repair	BP	4/1624	5/5945	0.0217103	0.0288155
4	GO:0050855	regulation of B cell receptor signaling pathway	BP	4/1624	5/5945	0.0217103	0.0288155
4	GO:0050857	positive regulation of antigen receptor-mediated signaling pathway	BP	4/1624	5/5945	0.0217103	0.0288155
4	GO:0090208	positive regulation of triglyceride metabolic process	BP	4/1624	5/5945	0.0217103	0.0288155
4	GO:0050982	detection of mechanical stimulus	BP	4/1624	5/5945	0.0217103	0.0288155
4	GO:0035773	insulin secretion involved in cellular response to glucose stimulus	BP	4/1624	5/5945	0.0217103	0.0288155
4	GO:0071280	cellular response to copper ion	BP	4/1624	5/5945	0.0217103	0.0288155
4	GO:0050861	positive regulation of B cell receptor signaling pathway	BP	4/1624	5/5945	0.0217103	0.0288155
4	GO:0046688	response to copper ion	BP	4/1624	5/5945	0.0217103	0.0288155
4	GO:0097205	renal filtration	BP	4/1624	5/5945	0.0217103	0.0288155
4	GO:0070633	transepithelial transport	BP	4/1624	5/5945	0.0217103	0.0288155
4	GO:0045110	intermediate filament bundle assembly	BP	4/1624	5/5945	0.0217103	0.0288155
4	GO:0010896	regulation of triglyceride catabolic process	BP	4/1624	5/5945	0.0217103	0.0288155
4	GO:0017185	peptidyl-lysine hydroxylation	BP	4/1624	5/5945	0.0217103	0.0288155
4	GO:0070293	renal absorption	BP	4/1624	5/5945	0.0217103	0.0288155
7	GO:1904427	positive regulation of calcium ion transmembrane transport	BP	7/1624	12/5945	0.0232037	0.0293947
7	GO:0033627	cell adhesion mediated by integrin	BP	7/1624	12/5945	0.0232037	0.0293947
7	GO:0048678	response to axon injury	BP	7/1624	12/5945	0.0232037	0.0293947
7	GO:0002027	regulation of heart rate	BP	7/1624	12/5945	0.0232037	0.0293947
35	GO:1901342	regulation of vasculature development	BP	35/1624	91/5945	0.0235321	0.0295861
23	GO:1901617	organic hydroxy compound biosynthetic process	BP	23/1624	56/5945	0.0239096	0.029964
90	GO:0051241	negative regulation of multicellular organismal process	BP	90/1624	270/5945	0.0252835	0.0313161
76	GO:0048878	chemical homeostasis	BP	76/1624	223/5945	0.0260337	0.0316085
17	GO:0016125	sterol metabolic process	BP	17/1624	38/5945	0.0263926	0.0320109
9	GO:0055117	regulation of cardiac muscle contraction	BP	9/1624	17/5945	0.0264753	0.0319454
9	GO:0034308	primary alcohol metabolic process	BP	9/1624	17/5945	0.0264753	0.0319454
11	GO:1901616	organic hydroxy compound catabolic process	BP	11/1624	22/5945	0.0276665	0.0331091
11	GO:0061045	negative regulation of wound healing	BP	11/1624	22/5945	0.0276665	0.0331091
8	GO:0001776	leukocyte homeostasis	BP	8/1624	14/5945	0.0292123	0.0348163
8	GO:0007159	leukocyte cell-cell adhesion	BP	8/1624	14/5945	0.0292123	0.0348163
8	GO:2001257	regulation of cation channel activity	BP	8/1624	14/5945	0.0292123	0.0348163
8	GO:0042743	hydrogen peroxide metabolic process	BP	8/1624	14/5945	0.0292123	0.0348163
17	GO:0071248	cellular response to metal ion	BP	17/1624	39/5945	0.0293931	0.034854
30	GO:2001234	negative regulation of apoptotic signaling pathway	BP	30/1624	78/5945	0.029746	0.0351653
95	GO:0022603	regulation of anatomical structure morphogenesis	BP	95/1624	288/5945	0.0299598	0.0353822
6	GO:0060343	trabecula formation	BP	6/1624	10/5945	0.03027	0.0355687
6	GO:0009268	response to pH	BP	6/1624	10/5945	0.03027	0.0355687
6	GO:0007519	skeletal muscle tissue development	BP	6/1624	10/5945	0.03027	0.0355687
46	GO:0008610	lipid biosynthetic process	BP	46/1624	129/5945	0.0357665	0.0407166
26	GO:0048638	regulation of developmental growth	BP	26/1624	66/5945	0.0361052	0.0410622
8	GO:0006040	amino sugar metabolic process	BP	8/1624	15/5945	0.0374392	0.042373
8	GO:0030301	cholesterol transport	BP	8/1624	15/5945	0.0374392	0.042373
8	GO:0000132	establishment of mitotic spindle orientation	BP	8/1624	15/5945	0.0374392	0.042373
8	GO:0015918	sterol transport	BP	8/1624	15/5945	0.0374392	0.042373
8	GO:0015914	phospholipid transport	BP	8/1624	15/5945	0.0374392	0.042373
8	GO:0098754	detoxification	BP	8/1624	15/5945	0.0374392	0.042373
8	GO:0034103	regulation of tissue remodeling	BP	8/1624	15/5945	0.0374392	0.042373
8	GO:0031638	zymogen activation	BP	8/1624	15/5945	0.0374392	0.042373
8	GO:1990748	cellular detoxification	BP	8/1624	15/5945	0.0374392	0.042373
70	GO:0030162	regulation of proteolysis	BP	70/1624	207/5945	0.038682	0.0428252
18	GO:0046165	alcohol biosynthetic process	BP	18/1624	43/5945	0.0387432	0.0428118
188	GO:0044281	small molecule metabolic process	BP	188/1624	608/5945	0.0388065	0.0428412
5	GO:0071398	cellular response to fatty acid	BP	5/1624	8/5945	0.0394405	0.0434181
5	GO:0071634	regulation of transforming growth factor beta production	BP	5/1624	8/5945	0.0394405	0.0434181
5	GO:0045618	positive regulation of keratinocyte differentiation	BP	5/1624	8/5945	0.0394405	0.0434181
5	GO:0036075	replacement ossification	BP	5/1624	8/5945	0.0394405	0.0434181
5	GO:0045745	positive regulation of G protein-coupled receptor signaling pathway	BP	5/1624	8/5945	0.0394405	0.0434181
5	GO:0009948	anterior/posterior axis specification	BP	5/1624	8/5945	0.0394405	0.0434181
5	GO:0060688	regulation of morphogenesis of a branching structure	BP	5/1624	8/5945	0.0394405	0.0434181
5	GO:1903115	regulation of actin filament-based movement	BP	5/1624	8/5945	0.0394405	0.0434181
5	GO:0002934	desmosome organization	BP	5/1624	8/5945	0.0394405	0.0434181
5	GO:0046850	regulation of bone remodeling	BP	5/1624	8/5945	0.0394405	0.0434181
5	GO:0035987	endodermal cell differentiation	BP	5/1624	8/5945	0.0394405	0.0434181
5	GO:0001958	endochondral ossification	BP	5/1624	8/5945	0.0394405	0.0434181
5	GO:0008542	visual learning	BP	5/1624	8/5945	0.0394405	0.0434181
5	GO:0002062	chondrocyte differentiation	BP	5/1624	8/5945	0.0394405	0.0434181
5	GO:0009070	serine family amino acid biosynthetic process	BP	5/1624	8/5945	0.0394405	0.0434181
5	GO:0001836	release of cytochrome c from mitochondria	BP	5/1624	8/5945	0.0394405	0.0434181
5	GO:0071545	inositol phosphate catabolic process	BP	5/1624	8/5945	0.0394405	0.0434181
5	GO:0043534	blood vessel endothelial cell migration	BP	5/1624	8/5945	0.0394405	0.0434181
10	GO:0048747	muscle fiber development	BP	10/1624	20/5945	0.0398673	0.0427987
10	GO:0045604	regulation of epidermal cell differentiation	BP	10/1624	20/5945	0.0398673	0.0427987
21	GO:0006954	inflammatory response	BP	21/1624	52/5945	0.0414074	0.0440072
62	GO:0044283	small molecule biosynthetic process	BP	62/1624	182/5945	0.0424303	0.0439739
89	GO:0051336	regulation of hydrolase activity	BP	89/1624	271/5945	0.0427662	0.0442828
19	GO:0071241	cellular response to inorganic substance	BP	19/1624	46/5945	0.0446043	0.0459822
19	GO:0051924	regulation of calcium ion transport	BP	19/1624	46/5945	0.0446043	0.0459822
28	GO:0034765	regulation of ion transmembrane transport	BP	28/1624	73/5945	0.0462825	0.0466419
22	GO:0007186	G protein-coupled receptor signaling pathway	BP	22/1624	55/5945	0.0466497	0.0469714
10	GO:0000041	transition metal ion transport	BP	10/1624	21/5945	0.047971	0.0482187
10	GO:0050729	positive regulation of inflammatory response	BP	10/1624	21/5945	0.047971	0.0482187
17	GO:0050808	synapse organization	BP	17/1624	40/5945	0.0479785	0.0481021
32	GO:0045095	keratin filament	CC	32/1624	36/5945	9.07e-07	0.000352935
35	GO:0009897	external side of plasma membrane	CC	35/1624	56/5945	9.59e-07	0.000279939
68	GO:0005882	intermediate filament	CC	68/1624	79/5945	1.25e-06	0.000121545
104	GO:0099513	polymeric cytoskeletal fiber	CC	104/1624	218/5945	1.83e-06	7.14e-05
49	GO:0031012	extracellular matrix	CC	49/1624	95/5945	1.96e-06	6.37e-05
121	GO:0099512	supramolecular fiber	CC	121/1624	242/5945	1.98e-06	6.08e-05
121	GO:0099081	supramolecular polymer	CC	121/1624	242/5945	1.98e-06	6.08e-05
110	GO:0005576	extracellular region	CC	110/1624	192/5945	2.09e-06	5.68e-05
158	GO:0005615	extracellular space	CC	158/1624	265/5945	2.75e-06	5.84e-05
29	GO:0030018	Z disc	CC	29/1624	49/5945	5.55e-06	5.59e-05
14	GO:0043292	contractile fiber	CC	14/1624	18/5945	1.18e-05	8.67e-05
45	GO:0098552	side of membrane	CC	45/1624	94/5945	1.96e-05	0.000127625
8	GO:0005833	hemoglobin complex	CC	8/1624	8/5945	3.06e-05	0.000190241
19	GO:0016459	myosin complex	CC	19/1624	30/5945	3.82e-05	0.000227502
141	GO:0099080	supramolecular complex	CC	141/1624	386/5945	4.35e-05	0.000251759
11	GO:0030016	myofibril	CC	11/1624	14/5945	9.52e-05	0.000479387
10	GO:0030057	desmosome	CC	10/1624	13/5945	0.000277371	0.001121
334	GO:0031224	intrinsic component of membrane	CC	334/1624	1048/5945	0.000327295	0.00128714
31	GO:0062023	collagen-containing extracellular matrix	CC	31/1624	65/5945	0.000409524	0.00157344
6	GO:0034366	spherical high-density lipoprotein particle	CC	6/1624	6/5945	0.000412748	0.00158062
48	GO:0098797	plasma membrane protein complex	CC	48/1624	113/5945	0.000569132	0.00205169
10	GO:0032994	protein-lipid complex	CC	10/1624	14/5945	0.000732746	0.00252462
8	GO:0034364	high-density lipoprotein particle	CC	8/1624	10/5945	0.0007928	0.00268403
322	GO:0016021	integral component of membrane	CC	322/1624	1019/5945	0.00088997	0.0029199
20	GO:0005788	endoplasmic reticulum lumen	CC	20/1624	38/5945	0.00140635	0.00412717
5	GO:0005861	troponin complex	CC	5/1624	5/5945	0.00151435	0.00439989
5	GO:0031838	haptoglobin-hemoglobin complex	CC	5/1624	5/5945	0.00151435	0.00439989
5	GO:0032982	myosin filament	CC	5/1624	5/5945	0.00151435	0.00439989
46	GO:0009986	cell surface	CC	46/1624	112/5945	0.00174625	0.0048218
44	GO:0031226	intrinsic component of plasma membrane	CC	44/1624	110/5945	0.00346273	0.00832195
41	GO:0005887	integral component of plasma membrane	CC	41/1624	101/5945	0.00454862	0.0104789
8	GO:1990777	lipoprotein particle	CC	8/1624	12/5945	0.00504341	0.0113501
8	GO:0034358	plasma lipoprotein particle	CC	8/1624	12/5945	0.00504341	0.0113501
26	GO:0016324	apical plasma membrane	CC	26/1624	59/5945	0.00514816	0.0114534
4	GO:0031528	microvillus membrane	CC	4/1624	4/5945	0.00555353	0.0122157
4	GO:0042583	chromaffin granule	CC	4/1624	4/5945	0.00555353	0.0122157
4	GO:0005883	neurofilament	CC	4/1624	4/5945	0.00555353	0.0122157
7	GO:0009925	basal plasma membrane	CC	7/1624	10/5945	0.00599134	0.0121071
5	GO:0031430	M band	CC	5/1624	6/5945	0.00702233	0.0135796
5	GO:0033018	sarcoplasmic reticulum lumen	CC	5/1624	6/5945	0.00702233	0.0135796
9	GO:0014704	intercalated disc	CC	9/1624	15/5945	0.00786137	0.0146913
9	GO:0098636	protein complex involved in cell adhesion	CC	9/1624	15/5945	0.00786137	0.0146913
9	GO:0008305	integrin complex	CC	9/1624	15/5945	0.00786137	0.0146913
18	GO:0042641	actomyosin	CC	18/1624	39/5945	0.0111953	0.0194875
17	GO:0032432	actin filament bundle	CC	17/1624	37/5945	0.0152494	0.0248414
17	GO:0097517	contractile actin filament bundle	CC	17/1624	37/5945	0.0152494	0.0248414
17	GO:0001725	stress fiber	CC	17/1624	37/5945	0.0152494	0.0248414
6	GO:0016342	catenin complex	CC	6/1624	9/5945	0.0157028	0.0249875
5	GO:0099056	integral component of presynaptic membrane	CC	5/1624	7/5945	0.0190418	0.0285871
5	GO:0098889	intrinsic component of presynaptic membrane	CC	5/1624	7/5945	0.0190418	0.0285871
5	GO:0001527	microfibril	CC	5/1624	7/5945	0.0190418	0.0285871
14	GO:0042383	sarcolemma	CC	14/1624	29/5945	0.0192445	0.0281674
12	GO:0005901	caveola	CC	12/1624	24/5945	0.0195348	0.0285566
3	GO:0005614	interstitial matrix	CC	3/1624	3/5945	0.0203572	0.0293909
3	GO:0097512	cardiac myofibril	CC	3/1624	3/5945	0.0203572	0.0293909
3	GO:0014731	spectrin-associated cytoskeleton	CC	3/1624	3/5945	0.0203572	0.0293909
3	GO:0031672	A band	CC	3/1624	3/5945	0.0203572	0.0293909
3	GO:1990357	terminal web	CC	3/1624	3/5945	0.0203572	0.0293909
4	GO:0036379	myofilament	CC	4/1624	5/5945	0.0217103	0.0288155
4	GO:0005865	striated muscle thin filament	CC	4/1624	5/5945	0.0217103	0.0288155
4	GO:0042627	chylomicron	CC	4/1624	5/5945	0.0217103	0.0288155
4	GO:0008091	spectrin	CC	4/1624	5/5945	0.0217103	0.0288155
4	GO:0005916	fascia adherens	CC	4/1624	5/5945	0.0217103	0.0288155
4	GO:0005579	membrane attack complex	CC	4/1624	5/5945	0.0217103	0.0288155
107	GO:0005783	endoplasmic reticulum	CC	107/1624	326/5945	0.0251009	0.0311892
22	GO:0042470	melanosome	CC	22/1624	54/5945	0.0314368	0.0367918
22	GO:0048770	pigment granule	CC	22/1624	54/5945	0.0314368	0.0367918
13	GO:0031225	anchored component of membrane	CC	13/1624	28/5945	0.0317835	0.0371232
216	GO:0005886	plasma membrane	CC	216/1624	703/5945	0.0340699	0.0394778
70	GO:0005789	endoplasmic reticulum membrane	CC	70/1624	207/5945	0.038682	0.0428252
5	GO:0097729	9+2 motile cilium	CC	5/1624	8/5945	0.0394405	0.0434181
14	GO:0044853	plasma membrane raft	CC	14/1624	31/5945	0.0405378	0.0432798
53	GO:0005911	cell-cell junction	CC	53/1624	153/5945	0.0431439	0.0446343
22	GO:0030141	secretory granule	CC	22/1624	56/5945	0.0499764	0.0500192
22	GO:0005912	adherens junction	CC	22/1624	56/5945	0.0499764	0.0500192
30	GO:0004867	serine-type endopeptidase inhibitor activity	MF	30/1624	41/5945	2.72e-07	0.000317397
31	GO:0005539	glycosaminoglycan binding	MF	31/1624	51/5945	5.9e-07	0.000344401
50	GO:0030414	peptidase inhibitor activity	MF	50/1624	78/5945	1.02e-06	0.00014963
57	GO:0061134	peptidase regulator activity	MF	57/1624	96/5945	1.25e-06	0.000145625
40	GO:0043177	organic acid binding	MF	40/1624	67/5945	1.35e-06	9.83e-05
48	GO:0004866	endopeptidase inhibitor activity	MF	48/1624	76/5945	1.51e-06	8.39e-05
29	GO:0016705	oxidoreductase activity, acting on paired donors, with incorporation or reduction of molecular oxygen	MF	29/1624	48/5945	1.64e-06	7.65e-05
35	GO:0031406	carboxylic acid binding	MF	35/1624	62/5945	1.83e-06	7.64e-05
50	GO:0061135	endopeptidase regulator activity	MF	50/1624	82/5945	2.03e-06	5.94e-05
120	GO:0005509	calcium ion binding	MF	120/1624	243/5945	3.08e-06	5.71e-05
63	GO:0004857	enzyme inhibitor activity	MF	63/1624	136/5945	5.48e-06	5.62e-05
23	GO:0008201	heparin binding	MF	23/1624	37/5945	1.62e-05	0.000111575
24	GO:0005178	integrin binding	MF	24/1624	40/5945	1.66e-05	0.000112398
27	GO:0030545	receptor regulator activity	MF	27/1624	47/5945	1.79e-05	0.00011955
10	GO:0016709	oxidoreductase activity, acting on paired donors, with incorporation or reduction of molecular oxygen, NAD(P)H as one donor, and incorporation of one atom of oxygen	MF	10/1624	11/5945	1.88e-05	0.000124613
19	GO:0005496	steroid binding	MF	19/1624	29/5945	1.88e-05	0.000124011
375	GO:0043169	cation binding	MF	375/1624	1165/5945	4.62e-05	0.000264675
48	GO:0050839	cell adhesion molecule binding	MF	48/1624	104/5945	4.92e-05	0.000278839
369	GO:0046872	metal ion binding	MF	369/1624	1148/5945	5.76e-05	0.000315725
33	GO:1901681	sulfur compound binding	MF	33/1624	65/5945	6.1e-05	0.000332893
9	GO:0019825	oxygen binding	MF	9/1624	10/5945	6.29e-05	0.000341921
16	GO:0004497	monooxygenase activity	MF	16/1624	24/5945	6.41e-05	0.000343398
31	GO:0019842	vitamin binding	MF	31/1624	61/5945	0.000117954	0.000569297
23	GO:0030546	signaling receptor activator activity	MF	23/1624	42/5945	0.000175142	0.000777816
8	GO:0005344	oxygen carrier activity	MF	8/1624	9/5945	0.000208911	0.000903735
13	GO:0032934	sterol binding	MF	13/1624	19/5945	0.000217952	0.000925703
18	GO:0043178	alcohol binding	MF	18/1624	30/5945	0.000235989	0.000984411
22	GO:0048018	receptor ligand activity	MF	22/1624	40/5945	0.000236808	0.000984312
12	GO:0015485	cholesterol binding	MF	12/1624	17/5945	0.000246419	0.00102063
6	GO:0019798	procollagen-proline dioxygenase activity	MF	6/1624	6/5945	0.000412748	0.00158062
35	GO:0030246	carbohydrate binding	MF	35/1624	76/5945	0.000419195	0.00157434
13	GO:0050840	extracellular matrix binding	MF	13/1624	20/5945	0.000467336	0.00173837
8	GO:0140272	exogenous protein binding	MF	8/1624	10/5945	0.0007928	0.00268403
15	GO:0033293	monocarboxylic acid binding	MF	15/1624	25/5945	0.000931783	0.00304001
12	GO:0038024	cargo receptor activity	MF	12/1624	19/5945	0.00113473	0.00354376
5	GO:0016813	hydrolase activity, acting on carbon-nitrogen (but not peptide) bonds, in linear amidines	MF	5/1624	5/5945	0.00151435	0.00439989
5	GO:0005179	hormone activity	MF	5/1624	5/5945	0.00151435	0.00439989
5	GO:0004656	procollagen-proline 4-dioxygenase activity	MF	5/1624	5/5945	0.00151435	0.00439989
5	GO:0098918	structural constituent of synapse	MF	5/1624	5/5945	0.00151435	0.00439989
20	GO:0004252	serine-type endopeptidase activity	MF	20/1624	39/5945	0.00168937	0.00470927
12	GO:0016706	2-oxoglutarate-dependent dioxygenase activity	MF	12/1624	20/5945	0.00213583	0.00578804
8	GO:0008307	structural constituent of muscle	MF	8/1624	11/5945	0.00220915	0.00590455
6	GO:0005501	retinoid binding	MF	6/1624	7/5945	0.00221455	0.00590547
6	GO:0019840	isoprenoid binding	MF	6/1624	7/5945	0.00221455	0.00590547
6	GO:0017080	sodium channel regulator activity	MF	6/1624	7/5945	0.00221455	0.00590547
26	GO:0005506	iron ion binding	MF	26/1624	56/5945	0.00226304	0.00596666
7	GO:0004029	aldehyde dehydrogenase (NAD+) activity	MF	7/1624	9/5945	0.00235236	0.00616045
7	GO:0001618	virus receptor activity	MF	7/1624	9/5945	0.00235236	0.00616045
7	GO:0019215	intermediate filament binding	MF	7/1624	9/5945	0.00235236	0.00616045
73	GO:0003779	actin binding	MF	73/1624	196/5945	0.00245273	0.00629624
41	GO:0051015	actin filament binding	MF	41/1624	100/5945	0.00304493	0.0075349
23	GO:0008236	serine-type peptidase activity	MF	23/1624	49/5945	0.00334548	0.00819187
23	GO:0017171	serine hydrolase activity	MF	23/1624	49/5945	0.00334548	0.00819187
23	GO:0016825	hydrolase activity, acting on acid phosphorus-nitrogen bonds	MF	23/1624	49/5945	0.00334548	0.00819187
121	GO:0046914	transition metal ion binding	MF	121/1624	355/5945	0.00384833	0.0090622
32	GO:0016757	transferase activity, transferring glycosyl groups	MF	32/1624	75/5945	0.00391039	0.00915298
16	GO:0016298	lipase activity	MF	16/1624	31/5945	0.00406774	0.00944557
9	GO:0031418	L-ascorbic acid binding	MF	9/1624	14/5945	0.00414104	0.00959669
8	GO:0001968	fibronectin binding	MF	8/1624	12/5945	0.00504341	0.0113501
8	GO:0004602	glutathione peroxidase activity	MF	8/1624	12/5945	0.00504341	0.0113501
4	GO:0016918	retinal binding	MF	4/1624	4/5945	0.00555353	0.0122157
4	GO:0070324	thyroid hormone binding	MF	4/1624	4/5945	0.00555353	0.0122157
4	GO:0030492	hemoglobin binding	MF	4/1624	4/5945	0.00555353	0.0122157
4	GO:1990254	keratin filament binding	MF	4/1624	4/5945	0.00555353	0.0122157
4	GO:0019841	retinol binding	MF	4/1624	4/5945	0.00555353	0.0122157
4	GO:0031721	hemoglobin alpha binding	MF	4/1624	4/5945	0.00555353	0.0122157
4	GO:0030506	ankyrin binding	MF	4/1624	4/5945	0.00555353	0.0122157
4	GO:0016775	phosphotransferase activity, nitrogenous group as acceptor	MF	4/1624	4/5945	0.00555353	0.0122157
15	GO:0016247	channel regulator activity	MF	15/1624	29/5945	0.00558238	0.0117694
7	GO:0004030	aldehyde dehydrogenase [NAD(P)+] activity	MF	7/1624	10/5945	0.00599134	0.0121071
69	GO:0070011	peptidase activity, acting on L-amino acid peptides	MF	69/1624	190/5945	0.0061674	0.0123348
21	GO:0008238	exopeptidase activity	MF	21/1624	45/5945	0.00633717	0.0126527
6	GO:0005523	tropomyosin binding	MF	6/1624	8/5945	0.00680251	0.0134895
6	GO:0031543	peptidyl-proline dioxygenase activity	MF	6/1624	8/5945	0.00680251	0.0134895
5	GO:0031545	peptidyl-proline 4-dioxygenase activity	MF	5/1624	6/5945	0.00702233	0.0135796
14	GO:0005518	collagen binding	MF	14/1624	27/5945	0.00778751	0.0145766
18	GO:0020037	heme binding	MF	18/1624	38/5945	0.00935311	0.0171229
11	GO:0004601	peroxidase activity	MF	11/1624	20/5945	0.00975703	0.0177235
16	GO:0016209	antioxidant activity	MF	16/1624	33/5945	0.00982691	0.0177401
8	GO:0070325	lipoprotein particle receptor binding	MF	8/1624	13/5945	0.00999287	0.0180118
8	GO:0005044	scavenger receptor activity	MF	8/1624	13/5945	0.00999287	0.0180118
10	GO:0042805	actinin binding	MF	10/1624	17/5945	0.0105299	0.0186347
25	GO:0003774	motor activity	MF	25/1624	58/5945	0.0109529	0.0192376
45	GO:0004175	endopeptidase activity	MF	45/1624	118/5945	0.0118297	0.0204395
85	GO:0008289	lipid binding	MF	85/1624	247/5945	0.0129785	0.0218743
15	GO:0051213	dioxygenase activity	MF	15/1624	31/5945	0.013665	0.022965
19	GO:0046906	tetrapyrrole binding	MF	19/1624	42/5945	0.0138102	0.0230104
11	GO:0016684	oxidoreductase activity, acting on peroxide as acceptor	MF	11/1624	21/5945	0.0140606	0.0232947
6	GO:0015645	fatty acid ligase activity	MF	6/1624	9/5945	0.0157028	0.0249875
12	GO:0008235	metalloexopeptidase activity	MF	12/1624	23/5945	0.0160317	0.0252019
118	GO:0016491	oxidoreductase activity	MF	118/1624	359/5945	0.0170767	0.0262097
73	GO:0008233	peptidase activity	MF	73/1624	210/5945	0.0177396	0.0269089
152	GO:0098772	molecular function regulator	MF	152/1624	474/5945	0.0179766	0.0271977
20	GO:0016758	transferase activity, transferring hexosyl groups	MF	20/1624	46/5945	0.0190364	0.0286158
5	GO:0030247	polysaccharide binding	MF	5/1624	7/5945	0.0190418	0.0285871
9	GO:0005504	fatty acid binding	MF	9/1624	16/5945	0.0196826	0.028665
3	GO:0051373	FATZ binding	MF	3/1624	3/5945	0.0203572	0.0293909
3	GO:0016530	metallochaperone activity	MF	3/1624	3/5945	0.0203572	0.0293909
3	GO:0099186	structural constituent of postsynapse	MF	3/1624	3/5945	0.0203572	0.0293909
3	GO:0008195	phosphatidate phosphatase activity	MF	3/1624	3/5945	0.0203572	0.0293909
3	GO:0070991	medium-chain-acyl-CoA dehydrogenase activity	MF	3/1624	3/5945	0.0203572	0.0293909
3	GO:0070815	peptidyl-lysine 5-dioxygenase activity	MF	3/1624	3/5945	0.0203572	0.0293909
3	GO:0031433	telethonin binding	MF	3/1624	3/5945	0.0203572	0.0293909
3	GO:0008475	procollagen-lysine 5-dioxygenase activity	MF	3/1624	3/5945	0.0203572	0.0293909
3	GO:0004576	oligosaccharyl transferase activity	MF	3/1624	3/5945	0.0203572	0.0293909
3	GO:0004579	dolichyl-diphosphooligosaccharide-protein glycotransferase activity	MF	3/1624	3/5945	0.0203572	0.0293909
3	GO:0036042	long-chain fatty acyl-CoA binding	MF	3/1624	3/5945	0.0203572	0.0293909
3	GO:0070653	high-density lipoprotein particle receptor binding	MF	3/1624	3/5945	0.0203572	0.0293909
3	GO:0004111	creatine kinase activity	MF	3/1624	3/5945	0.0203572	0.0293909
3	GO:0050211	procollagen galactosyltransferase activity	MF	3/1624	3/5945	0.0203572	0.0293909
4	GO:0003680	AT DNA binding	MF	4/1624	5/5945	0.0217103	0.0288155
4	GO:0001972	retinoic acid binding	MF	4/1624	5/5945	0.0217103	0.0288155
4	GO:0120020	cholesterol transfer activity	MF	4/1624	5/5945	0.0217103	0.0288155
4	GO:0102567	phospholipase A2 activity (consuming 1,2-dipalmitoylphosphatidylcholine)	MF	4/1624	5/5945	0.0217103	0.0288155
4	GO:0102568	phospholipase A2 activity consuming 1,2-dioleoylphosphatidylethanolamine)	MF	4/1624	5/5945	0.0217103	0.0288155
4	GO:0017081	chloride channel regulator activity	MF	4/1624	5/5945	0.0217103	0.0288155
4	GO:0030547	receptor inhibitor activity	MF	4/1624	5/5945	0.0217103	0.0288155
4	GO:0120015	sterol transfer activity	MF	4/1624	5/5945	0.0217103	0.0288155
7	GO:0051393	alpha-actinin binding	MF	7/1624	12/5945	0.0232037	0.0293947
12	GO:0008194	UDP-glycosyltransferase activity	MF	12/1624	25/5945	0.0251339	0.0311971
12	GO:0004177	aminopeptidase activity	MF	12/1624	25/5945	0.0251339	0.0311971
109	GO:0005102	signaling receptor binding	MF	109/1624	334/5945	0.0269286	0.0323254
15	GO:0048029	monosaccharide binding	MF	15/1624	33/5945	0.0290352	0.034676
8	GO:0004180	carboxypeptidase activity	MF	8/1624	14/5945	0.0292123	0.0348163
6	GO:0008146	sulfotransferase activity	MF	6/1624	10/5945	0.03027	0.0355687
13	GO:0004620	phospholipase activity	MF	13/1624	28/5945	0.0317835	0.0371232
15	GO:0016903	oxidoreductase activity, acting on the aldehyde or oxo group of donors	MF	15/1624	34/5945	0.0335866	0.0389565
8	GO:0008374	O-acyltransferase activity	MF	8/1624	15/5945	0.0374392	0.042373
5	GO:0015248	sterol transporter activity	MF	5/1624	8/5945	0.0394405	0.0434181
5	GO:0032794	GTPase activating protein binding	MF	5/1624	8/5945	0.0394405	0.0434181
5	GO:0005540	hyaluronic acid binding	MF	5/1624	8/5945	0.0394405	0.0434181
10	GO:0001540	amyloid-beta binding	MF	10/1624	20/5945	0.0398673	0.0427987
14	GO:0005319	lipid transporter activity	MF	14/1624	31/5945	0.0405378	0.0432798
16	GO:0050660	flavin adenine dinucleotide binding	MF	16/1624	38/5945	0.0453426	0.0458132
10	GO:0004869	cysteine-type endopeptidase inhibitor activity	MF	10/1624	21/5945	0.047971	0.0482187
