# Supplementary material for: Developmental Mapping of Hair Follicles in the Embryonic Stages of Cashmere Goats Using Proteomic and Metabolomic Construction
Source: Animals (Basel). 2023 Sep 30;13(19):3076. doi: 10.3390/ani13193076 (PMC10571814; doi:10.3390/ani13193076)
Supplement: Supplementary file 1 [file animals-13-03076-s001.zip › Supplementary Table S3.xlsx]

## Sheet: Sheet1
Table S3 Statistical table of KEGG enrichment analysis of DEPs
Protein Number	Pathway_ID	KEGG Description	Database	Ratio_in_study	Ratio_in_pop	P_value_uncorrected	P_value_corrected
70	chx04610	Complement and coagulation cascades	KEGG PATHWAY	70/1393	113/4941	4.1e-14	1.3001e-11
50	chx05150	Staphylococcus aureus infection	KEGG PATHWAY	50/1393	74/4941	1.59e-12	5.08849e-10
62	chx04514	Cell adhesion molecules	KEGG PATHWAY	62/1393	108/4941	1.2606e-10	4.03391e-08
71	chx05414	Dilated cardiomyopathy	KEGG PATHWAY	71/1393	136/4941	1.89187e-09	6.05398e-07
70	chx05410	Hypertrophic cardiomyopathy	KEGG PATHWAY	70/1393	137/4941	8.12881e-09	2.60122e-06
35	chx05144	Malaria	KEGG PATHWAY	35/1393	54/4941	1.99822e-08	6.39431e-06
64	chx05412	Arrhythmogenic right ventricular cardiomyopathy	KEGG PATHWAY	64/1393	128/4941	1.03945e-07	3.32624e-05
50	chx03320	PPAR signaling pathway	KEGG PATHWAY	50/1393	100/4941	2.62581e-06	0.000840259
50	chx04918	Thyroid hormone synthesis	KEGG PATHWAY	50/1393	101/4941	3.80139e-06	0.00121645
49	chx04512	ECM-receptor interaction	KEGG PATHWAY	49/1393	99/4941	4.78534e-06	0.00153131
14	chx04975	Fat digestion and absorption	KEGG PATHWAY	14/1393	17/4941	5.2498e-06	0.00167994
29	chx00590	Arachidonic acid metabolism	KEGG PATHWAY	29/1393	51/4941	1.51276e-05	0.00484083
39	chx04974	Protein digestion and absorption	KEGG PATHWAY	39/1393	76/4941	1.52335e-05	0.00487473
31	chx04640	Hematopoietic cell lineage	KEGG PATHWAY	31/1393	58/4941	4.09368e-05	0.0130998
20	chx04080	Neuroactive ligand-receptor interaction	KEGG PATHWAY	20/1393	32/4941	5.14598e-05	0.0164671
23	chx00561	Glycerolipid metabolism	KEGG PATHWAY	23/1393	39/4941	5.30535e-05	0.0169771
36	chx05322	Systemic lupus erythematosus	KEGG PATHWAY	36/1393	72/4941	6.61189e-05	0.0211581
28	chx00071	Fatty acid degradation	KEGG PATHWAY	28/1393	55/4941	0.000287214	0.0919083
97	chx05206	MicroRNAs in cancer	KEGG PATHWAY	97/1393	257/4941	0.000417085	0.133467
297	chx01100	Metabolic pathways	KEGG PATHWAY	297/1393	912/4941	0.000741167	0.237174
60	chx05146	Amoebiasis	KEGG PATHWAY	60/1393	149/4941	0.000846647	0.270927
72	chx04145	Phagosome	KEGG PATHWAY	72/1393	188/4941	0.0014367	0.459744
24	chx00980	Metabolism of xenobiotics by cytochrome P450	KEGG PATHWAY	24/1393	49/4941	0.00155158	0.496504
32	chx00310	Lysine degradation	KEGG PATHWAY	32/1393	71/4941	0.00165749	0.530398
25	chx05204	Chemical carcinogenesis	KEGG PATHWAY	25/1393	52/4941	0.00174138	0.557243
37	chx04260	Cardiac muscle contraction	KEGG PATHWAY	37/1393	86/4941	0.00209897	0.671672
27	chx04216	Ferroptosis	KEGG PATHWAY	27/1393	58/4941	0.00210471	0.673506
13	chx00514	Other types of O-glycan biosynthesis	KEGG PATHWAY	13/1393	22/4941	0.00231083	0.739467
22	chx00830	Retinol metabolism	KEGG PATHWAY	22/1393	45/4941	0.00248239	0.794364
113	chx04510	Focal adhesion	KEGG PATHWAY	113/1393	321/4941	0.00277391	0.887653
12	chx00565	Ether lipid metabolism	KEGG PATHWAY	12/1393	20/4941	0.00285879	0.914814
25	chx04979	Cholesterol metabolism	KEGG PATHWAY	25/1393	54/4941	0.00333275	1
62	chx04915	Estrogen signaling pathway	KEGG PATHWAY	62/1393	164/4941	0.00424395	1
21	chx00650	Butanoate metabolism	KEGG PATHWAY	21/1393	44/4941	0.00444258	1
19	chx04913	Ovarian steroidogenesis	KEGG PATHWAY	19/1393	39/4941	0.00504946	1
119	chx05205	Proteoglycans in cancer	KEGG PATHWAY	119/1393	346/4941	0.00528008	1
21	chx04923	Regulation of lipolysis in adipocytes	KEGG PATHWAY	21/1393	45/4941	0.00615775	1
21	chx00330	Arginine and proline metabolism	KEGG PATHWAY	21/1393	46/4941	0.0083799	1
15	chx05217	Basal cell carcinoma	KEGG PATHWAY	15/1393	30/4941	0.00914904	1
42	chx04142	Lysosome	KEGG PATHWAY	42/1393	108/4941	0.00984185	1
22	chx00410	beta-Alanine metabolism	KEGG PATHWAY	22/1393	50/4941	0.0117854	1
55	chx04261	Adrenergic signaling in cardiomyocytes	KEGG PATHWAY	55/1393	149/4941	0.0117962	1
24	chx00480	Glutathione metabolism	KEGG PATHWAY	24/1393	56/4941	0.0127334	1
10	chx00790	Folate biosynthesis	KEGG PATHWAY	10/1393	18/4941	0.0132422	1
68	chx05418	Fluid shear stress and atherosclerosis	KEGG PATHWAY	68/1393	191/4941	0.0138633	1
34	chx05133	Pertussis	KEGG PATHWAY	34/1393	86/4941	0.0145211	1
8	chx00100	Steroid biosynthesis	KEGG PATHWAY	8/1393	14/4941	0.0215515	1
3	chx00780	Biotin metabolism	KEGG PATHWAY	3/1393	3/4941	0.0223736	1
19	chx00564	Glycerophospholipid metabolism	KEGG PATHWAY	19/1393	44/4941	0.0231117	1
31	chx05218	Melanoma	KEGG PATHWAY	31/1393	80/4941	0.0256934	1
27	chx05219	Bladder cancer	KEGG PATHWAY	27/1393	68/4941	0.0259615	1
16	chx04978	Mineral absorption	KEGG PATHWAY	16/1393	36/4941	0.0267298	1
64	chx04371	Apelin signaling pathway	KEGG PATHWAY	64/1393	184/4941	0.0278008	1
18	chx05143	African trypanosomiasis	KEGG PATHWAY	18/1393	42/4941	0.0289168	1
35	chx04115	p53 signaling pathway	KEGG PATHWAY	35/1393	93/4941	0.02937	1
32	chx05014	Amyotrophic lateral sclerosis	KEGG PATHWAY	32/1393	85/4941	0.0359837	1
79	chx04015	Rap1 signaling pathway	KEGG PATHWAY	79/1393	235/4941	0.0359858	1
29	chx00280	Valine, leucine and isoleucine degradation	KEGG PATHWAY	29/1393	76/4941	0.0372706	1
69	chx04670	Leukocyte transendothelial migration	KEGG PATHWAY	69/1393	203/4941	0.0380137	1
23	chx04976	Bile secretion	KEGG PATHWAY	23/1393	58/4941	0.0385788	1
9	chx04977	Vitamin digestion and absorption	KEGG PATHWAY	9/1393	18/4941	0.0408714	1
16	chx00982	Drug metabolism - cytochrome P450	KEGG PATHWAY	16/1393	38/4941	0.0452268	1
16	chx00260	Glycine, serine and threonine metabolism	KEGG PATHWAY	16/1393	38/4941	0.0452268	1
7	chx00592	alpha-Linolenic acid metabolism	KEGG PATHWAY	7/1393	13/4941	0.0454037	1
7	chx00072	Synthesis and degradation of ketone bodies	KEGG PATHWAY	7/1393	13/4941	0.0454037	1
7	chx00053	Ascorbate and aldarate metabolism	KEGG PATHWAY	7/1393	13/4941	0.0454037	1
