# Supplementary material for: Developmental Mapping of Hair Follicles in the Embryonic Stages of Cashmere Goats Using Proteomic and Metabolomic Construction
Source: Animals (Basel). 2023 Sep 30;13(19):3076. doi: 10.3390/ani13193076 (PMC10571814; doi:10.3390/ani13193076)
Supplement: Supplementary file 1 [file animals-13-03076-s001.zip › Supplementary Table S4.xlsx]

## Sheet: Sheet1
Table S4 Metabolite details
Metabolite	Metab ID	P_value	FDR	E75_mean	E75_SD	E85_mean	E85_SD	E105_mean	E105_SD	E125_mean	E125_SD	E75_vs_E85	E105_vs_E75	E125_vs_E85	E125_vs_E75	E105_vs_E125	E105_vs_E85
Oleamide	metab_1784	9.679e-05	0.0002948	7.513	0.06351	7.393	0.0206	7.376	0.05483	7.331	0.01494	0.001497	0.0003549	0.1464	9.107e-06	0.3907	0.9282
L-Valine	metab_2855	6.947e-09	7.779e-08	7.376	0.01845	7.49	0.002443	7.315	0.01607	7.528	0.01709	4.796e-10	1.187e-05	0.003139	2.464e-12	3.997e-15	1.722e-13
Chlorobenzene	metab_2442	0.01091	0.02121	7.502	0.01167	7.484	0.006876	7.498	0.02575	7.505	0.01184	0.2977	0.9778	0.1819	0.9904	0.8961	0.5113
Arabinosylhypoxanthine	metab_3443	6.628e-09	7.539e-08	7.634	0.01012	7.623	0.004298	7.645	0.01722	7.361	0.02455	0.7035	0.7035	2.22e-16	1.11e-16	1.11e-16	0.1625
Arabinosylhypoxanthine	metab_3443	6.628e-09	7.539e-08	7.634	0.01012	7.623	0.004298	7.645	0.01722	7.361	0.02455	0.7035	0.7035	2.22e-16	1.11e-16	1.11e-16	0.1625
Malic acid	metab_8266	7.782e-05	0.0002313	6.796	0.02978	6.87	0.01715	6.934	0.08033	6.931	0.02554	0.07722	0.0005007	0.1803	0.0006394	0.9996	0.1499
L-Isoleucine	metab_1076	5.152e-05	0.0001682	7.617	0.01286	7.58	0.02092	7.511	0.02645	7.596	0.02358	0.05773	7.371e-07	0.6534	0.4358	1.868e-05	0.0002683
PC(16:0/18:1(11Z))	metab_1350	0.1493	0.2067	7.466	0.4174	7.664	0.03392	7.563	0.445	7.733	0.0618	0.7436	0.9592	0.9846	0.5319	0.8204	0.9543
Lauryldiethanolamine	metab_2797	1.121e-07	7.882e-07	7.618	0.03532	7.584	0.0316	7.737	0.01756	7.571	0.01971	0.2276	4.112e-06	0.8746	0.05473	2.132e-08	8.265e-08
L-Glutamate	metab_8265	6.654e-11	1.529e-09	7.072	0.03939	7.08	0.006719	7.108	0.03071	6.914	0.008646	0.9603	0.149	7.801e-09	1.808e-08	5.098e-10	0.3355
Creatine	metab_2902	2.956e-06	1.317e-05	7.876	0.02449	7.818	0.04724	7.877	0.01235	7.752	0.02209	0.02463	0.9999	0.009368	7.492e-06	6.677e-06	0.02187
Ascorbic Acid	metab_8258	2.297e-09	2.848e-08	7.205	0.08961	7.417	0.1225	7.451	0.01671	6.663	0.05781	0.002523	0.0005365	1.432e-11	5.316e-09	6.319e-12	0.9131
Cyclopentanol	metab_2966	0.001133	0.002736	7.833	0.0601	7.881	0.01045	7.898	0.02021	7.828	0.02176	0.1461	0.02954	0.09416	0.9955	0.01766	0.8596
Uridine	metab_8062	6.744e-08	4.778e-07	7.266	0.03765	7.377	0.01627	7.305	0.02197	6.995	0.05161	0.0002745	0.3149	5.493e-13	3.115e-10	2.707e-11	0.01711
PC(16:1(9Z)/16:0)	metab_3414	0.6462	0.6959	7.821	0.3839	7.999	0.02485	7.868	0.3961	8	0.03484	0.7448	0.9932	1	0.7415	0.876	0.8784
Dioctyl succinate	metab_1999	0.004275	0.009193	8.036	0.0283	7.997	0.01694	7.982	0.05203	7.943	0.03323	0.3209	0.09993	0.09993	0.002016	0.3209	0.9062
Cyclohexane	metab_1299	0.005015	0.01061	8.257	0.01582	8.249	0.004698	8.264	0.02175	8.264	0.004922	0.8018	0.8571	0.3462	0.8571	1	0.3462
Inosine	metab_4008	7.175e-11	1.6e-09	7.804	0.01688	7.855	0.01278	7.874	0.01164	7.552	0.02199	0.0003588	5.786e-06	1.11e-16	7.772e-16	1.11e-16	0.2857
L-Sorbinose	metab_7215	4.519e-07	2.45e-06	7.682	0.01488	7.625	0.01869	7.598	0.01908	7.577	0.01004	7.732e-05	2.883e-07	0.0006001	7.155e-09	0.1984	0.06538
P-CHLOROPHENYLALANINE	metab_1	0.004946	0.01049	8.065	0.01354	8.048	0.009277	8.069	0.02364	8.08	0.01361	0.3568	0.9787	0.02129	0.4643	0.7015	0.191
