# Supplementary material for: Developmental Mapping of Hair Follicles in the Embryonic Stages of Cashmere Goats Using Proteomic and Metabolomic Construction
Source: Animals (Basel). 2023 Sep 30;13(19):3076. doi: 10.3390/ani13193076 (PMC10571814; doi:10.3390/ani13193076)
Supplement: Supplementary file 1 [file animals-13-03076-s001.zip › Supplementary Table S5.xlsx]

## Sheet: Sheet1
Table S5 Statistical table of KEGG enrichment analysis of DEMs
<label class="checkAll" style="cursor:pointer;padding-top:2px;"><i class="icon-check-empty" style="margin-right:5px;"></i>Num</label>	First Category	Second Category	Pathway Desciption		Pathway_ID	Database	Ratio_in_study	Ratio_in_pop	P_value	P_adjust
2	Human Diseases	Substance dependence	Morphine addiction		map05032	KEGG PATHWAY	2/127	8/4399	0.0206609	0.131617
2	Organismal Systems	Endocrine system	Cortisol synthesis and secretion		map04927	KEGG PATHWAY	2/127	12/4399	0.045172	0.176581
2	Organismal Systems	Nervous system	Synaptic vesicle cycle		map04721	KEGG PATHWAY	2/127	12/4399	0.045172	0.176581
3	Organismal Systems	Sensory system	Olfactory transduction		map04740	KEGG PATHWAY	2/127	8/4399	0.0206609	0.131617
3	Metabolism	Amino acid metabolism	Valine, leucine and isoleucine biosynthesis		map00290	KEGG PATHWAY	3/127	23/4399	0.0272989	0.142285
3	Metabolism	Amino acid metabolism	Arginine biosynthesis		map00220	KEGG PATHWAY	3/127	23/4399	0.0272989	0.142285
3	Organismal Systems	Digestive system	Mineral absorption		map04978	KEGG PATHWAY	3/127	29/4399	0.0497375	0.182018
4	Environmental Information Processing	Signal transduction	cGMP-PKG signaling pathway		map04022	KEGG PATHWAY	3/127	10/4399	0.00243078	0.027873
4	Organismal Systems	Immune system	Fc gamma R-mediated phagocytosis		map04666	KEGG PATHWAY	2/127	8/4399	0.0206609	0.131617
4	Environmental Information Processing	Signal transduction	Apelin signaling pathway		map04371	KEGG PATHWAY	2/127	9/4399	0.0260674	0.140112
4	Organismal Systems	Endocrine system	Parathyroid hormone synthesis, secretion and action		map04928	KEGG PATHWAY	2/127	10/4399	0.0319765	0.148648
4	Organismal Systems	Immune system	Fc epsilon RI signaling pathway		map04664	KEGG PATHWAY	2/127	11/4399	0.0383552	0.164928
4	Environmental Information Processing	Signal transduction	Phospholipase D signaling pathway		map04072	KEGG PATHWAY	2/127	11/4399	0.0383552	0.164928
4	Environmental Information Processing	Signal transduction	Calcium signaling pathway		map04020	KEGG PATHWAY	2/127	11/4399	0.0383552	0.164928
4	Metabolism	Metabolism of cofactors and vitamins	Riboflavin metabolism		map00740	KEGG PATHWAY	4/127	24/4399	0.00449659	0.0454949
4	Organismal Systems	Endocrine system	Oxytocin signaling pathway		map04921	KEGG PATHWAY	2/127	12/4399	0.045172	0.176581
4	Metabolism	Lipid metabolism	Sphingolipid metabolism		map00600	KEGG PATHWAY	4/127	27/4399	0.00694711	0.0569001
4	Metabolism	Metabolism of cofactors and vitamins	Pantothenate and CoA biosynthesis		map00770	KEGG PATHWAY	4/127	30/4399	0.0101496	0.0759015
4	Metabolism	Amino acid metabolism	Valine, leucine and isoleucine degradation		map00280	KEGG PATHWAY	4/127	42/4399	0.031825	0.156397
5	Organismal Systems	Digestive system	Cholesterol metabolism		map04979	KEGG PATHWAY	4/127	10/4399	0.000121622	0.00418381
5	Human Diseases	Drug resistance: antineoplastic	Antifolate resistance		map01523	KEGG PATHWAY	4/127	17/4399	0.00117768	0.0184147
5	Organismal Systems	Endocrine system	Regulation of lipolysis in adipocytes		map04923	KEGG PATHWAY	3/127	14/4399	0.00677538	0.0582682
5	Human Diseases	Cancer: overview	Central carbon metabolism in cancer		map05230	KEGG PATHWAY	5/127	37/4399	0.00384897	0.0413764
5	Human Diseases	Neurodegenerative disease	Parkinson disease		map05012	KEGG PATHWAY	3/127	26/4399	0.0376559	0.166072
5	Organismal Systems	Digestive system	Carbohydrate digestion and absorption		map04973	KEGG PATHWAY	3/127	27/4399	0.0414945	0.165978
5	Metabolism	Metabolism of other amino acids	Glutathione metabolism		map00480	KEGG PATHWAY	4/127	38/4399	0.022913	0.131368
5	Metabolism	Amino acid metabolism	Glycine, serine and threonine metabolism		map00260	KEGG PATHWAY	5/127	48/4399	0.0117499	0.0808393
5	Metabolism	Nucleotide metabolism	Pyrimidine metabolism		map00240	KEGG PATHWAY	5/127	64/4399	0.03638	0.164667
6	Environmental Information Processing	Signal transduction	cAMP signaling pathway		map04024	KEGG PATHWAY	4/127	25/4399	0.0052352	0.0473923
6	Organismal Systems	Digestive system	Protein digestion and absorption		map04974	KEGG PATHWAY	6/127	47/4399	0.00209198	0.0257014
6	Metabolism	Lipid metabolism	Primary bile acid biosynthesis		map00120	KEGG PATHWAY	5/127	47/4399	0.0107692	0.0771793
6	Organismal Systems	Nervous system	Serotonergic synapse		map04726	KEGG PATHWAY	4/127	42/4399	0.031825	0.156397
7	Environmental Information Processing	Signal transduction	Sphingolipid signaling pathway		map04071	KEGG PATHWAY	5/127	15/4399	4.41312e-05	0.00189764
7	Metabolism	Lipid metabolism	Linoleic acid metabolism		map00591	KEGG PATHWAY	5/127	28/4399	0.00106804	0.0183703
7	Human Diseases	Cardiovascular disease	Diabetic cardiomyopathy		map05415	KEGG PATHWAY	4/127	39/4399	0.0249767	0.13858
8	Human Diseases	Infectious disease: viral	Kaposi sarcoma-associated herpesvirus infection		map05167	KEGG PATHWAY	2/127	5/4399	0.00781074	0.0610658
8	Metabolism	Lipid metabolism	Arachidonic acid metabolism		map00590	KEGG PATHWAY	6/127	75/4399	0.0203838	0.134847
9	Environmental Information Processing	Signaling molecules and interaction	Neuroactive ligand-receptor interaction		map04080	KEGG PATHWAY	7/127	52/4399	0.000642608	0.0122809
9	Metabolism	Amino acid metabolism	Cysteine and methionine metabolism		map00270	KEGG PATHWAY	8/127	66/4399	0.000544503	0.0117068
10	Organismal Systems	Digestive system	Bile secretion		map04976	KEGG PATHWAY	9/127	97/4399	0.00175437	0.0251459
12	Organismal Systems	Nervous system	Retrograde endocannabinoid signaling		map04723	KEGG PATHWAY	4/127	19/4399	0.00183393	0.0242643
14	Metabolism	Global and overview maps	Nucleotide metabolism		map01232	KEGG PATHWAY	13/127	58/4399	5.47502e-09	9.41704e-07
14	Environmental Information Processing	Membrane transport	ABC transporters		map02010	KEGG PATHWAY	14/127	138/4399	3.43524e-05	0.00196954
17	Metabolism	Nucleotide metabolism	Purine metabolism		map00230	KEGG PATHWAY	15/127	101/4399	1.28051e-07	1.10124e-05
18	Human Diseases	Cancer: overview	Choline metabolism in cancer		map05231	KEGG PATHWAY	4/127	11/4399	0.000186862	0.00535671
22	Metabolism	Lipid metabolism	Glycerophospholipid metabolism		map00564	KEGG PATHWAY	6/127	56/4399	0.00512034	0.0489277
24	Metabolism	Global and overview maps	Biosynthesis of cofactors		map01240	KEGG PATHWAY	21/127	328/4399	0.000377523	0.00927628
