# Supplementary material for: Developmental Mapping of Hair Follicles in the Embryonic Stages of Cashmere Goats Using Proteomic and Metabolomic Construction
Source: Animals (Basel). 2023 Sep 30;13(19):3076. doi: 10.3390/ani13193076 (PMC10571814; doi:10.3390/ani13193076)
Supplement: Supplementary file 1 [file animals-13-03076-s001.zip › Supplementary Table S6.xlsx]

## Sheet: Sheet1
	Table S6 Shared KEGG enrichment analysis
	DEPs shared KEGG enrichment analysis									DEMs shared KEGG enrichment analysis
All
	Protein Number	Pathway_ID	KEGG Description	Database	Ratio_in_study	Ratio_in_pop	P_value_uncorrected	P_value_corrected		<label class="checkAll" style="cursor:pointer;padding-top:2px;"><i class="icon-check-empty" style="margin-right:5px;"></i>Num</label>	First Category	Second Category	Pathway Desciption	Pathway_ID	Database	Ratio_in_study	Ratio_in_pop	P_value	P_adjust
	29	chx00590	Arachidonic acid metabolism	KEGG PATHWAY	29/1393	51/4941	1.51e-05	0.00484083		8	Metabolism	Lipid metabolism	Arachidonic acid metabolism	map00590	KEGG PATHWAY	6/127	75/4399	0.0203838	0.134847
	39	chx04974	Protein digestion and absorption	KEGG PATHWAY	39/1393	76/4941	1.52e-05	0.00487473		6	Organismal Systems	Digestive system	Protein digestion and absorption	map04974	KEGG PATHWAY	6/127	47/4399	0.00209198	0.0257014
	20	chx04080	Neuroactive ligand-receptor interaction	KEGG PATHWAY	20/1393	32/4941	5.15e-05	0.0164671		9	Environmental Information Processing	Signaling molecules and interaction	Neuroactive ligand-receptor interaction	map04080	KEGG PATHWAY	7/127	52/4399	0.000642608	0.0122809
	25	chx04979	Cholesterol metabolism	KEGG PATHWAY	25/1393	54/4941	0.00333275	1		5	Organismal Systems	Digestive system	Cholesterol metabolism	map04979	KEGG PATHWAY	4/127	10/4399	0.000121622	0.00418381
	21	chx04923	Regulation of lipolysis in adipocytes	KEGG PATHWAY	21/1393	45/4941	0.00615775	1		5	Organismal Systems	Endocrine system	Regulation of lipolysis in adipocytes	map04923	KEGG PATHWAY	3/127	14/4399	0.00677538	0.0582682
	25	chx04921	Oxytocin signaling pathway	KEGG PATHWAY	25/1393	52/4941	0.00174139	0.557243		4	Organismal Systems	Endocrine system	Oxytocin signaling pathway	map04921	KEGG PATHWAY	2/127	12/4399	0.045172	0.176581
	19	chx00564	Glycerophospholipid metabolism	KEGG PATHWAY	19/1393	44/4941	0.0231117	1		22	Metabolism	Lipid metabolism	Glycerophospholipid metabolism	map00564	KEGG PATHWAY	6/127	56/4399	0.00512034	0.0489277
	16	chx04978	Mineral absorption	KEGG PATHWAY	16/1393	36/4941	0.0267298	1		3	Organismal Systems	Digestive system	Mineral absorption	map04978	KEGG PATHWAY	3/127	29/4399	0.0497375	0.182018
	64	chx04371	Apelin signaling pathway	KEGG PATHWAY	64/1393	184/4941	0.0278008	1		4	Environmental Information Processing	Signal transduction	Apelin signaling pathway	map04371	KEGG PATHWAY	2/127	9/4399	0.0260674	0.140112
	29	chx00280	Valine, leucine and isoleucine degradation	KEGG PATHWAY	29/1393	76/4941	0.0372706	1		4	Metabolism	Amino acid metabolism	Valine, leucine and isoleucine degradation	map00280	KEGG PATHWAY	4/127	42/4399	0.031825	0.156397
	23	chx04976	Bile secretion	KEGG PATHWAY	23/1393	58/4941	0.0385788	1		10	Organismal Systems	Digestive system	Bile secretion	map04976	KEGG PATHWAY	9/127	97/4399	0.00175436	0.0251459
	16	chx00260	Glycine, serine and threonine metabolism	KEGG PATHWAY	16/1393	38/4941	0.0452268	1		5	Metabolism	Amino acid metabolism	Glycine, serine and threonine metabolism	map00260	KEGG PATHWAY	5/127	48/4399	0.0117499	0.0808393
E75 vs E85	10	chx04974	Protein digestion and absorption	KEGG PATHWAY	10/174	76/5309	0.000161794	0.00330942		4	Organismal Systems	Digestive system	Protein digestion and absorption	map04974	KEGG PATHWAY	4/58	47/4399	0.00318282	0.0480959
	5	chx04976	Bile secretion	KEGG PATHWAY	5/174	58/5309	0.0404094	0.284129		6	Organismal Systems	Digestive system	Bile secretion	map04976	KEGG PATHWAY	6/58	97/4399	0.00157861	0.0357818
	14	chx04921	Oxytocin signaling pathway	KEGG PATHWAY	14/174	180/5309	0.00216264	0.0324397		4	Organismal Systems	Endocrine system	Oxytocin signaling pathway	map04921	KEGG PATHWAY	2/58	12/4399	0.0103599	0.10064
	7	chx04971	Gastric acid secretion	KEGG PATHWAY	7/174	78/5309	0.0134332	0.137385		4	Organismal Systems	Digestive system	Gastric acid secretion	map04971	KEGG PATHWAY	2/58	14/4399	0.0140449	0.11236
	4	chx04080	Neuroactive ligand-receptor interaction	KEGG PATHWAY	4/174	32/5309	0.0195839	0.191581		3	Environmental Information Processing	Signaling molecules and interaction	Neuroactive ligand-receptor interaction	map04080	KEGG PATHWAY	3/58	52/4399	0.0304654	0.165732
E85 vs E105	7	chx00590	Arachidonic acid metabolism	KEGG PATHWAY	7/325	51/4941	0.0475783	1		5	Metabolism	Lipid metabolism	Arachidonic acid metabolism	map00590	KEGG PATHWAY	4/56	75/4399	0.0146661	0.0946632
	6	chx04080	Neuroactive ligand-receptor interaction	KEGG PATHWAY	6/325	32/4941	0.016324	1		4	Environmental Information Processing	Signaling molecules and interaction	Neuroactive ligand-receptor interaction	map04080	KEGG PATHWAY	3/56	52/4399	0.027822	0.131691
	20	chx04921	Oxytocin signaling pathway	KEGG PATHWAY	20/325	180/4941	0.0137691	1		2	Organismal Systems	Endocrine system	Oxytocin signaling pathway	map04921	KEGG PATHWAY	2/56	12/4399	0.00968103	0.0763726
	13	chx04974	Protein digestion and absorption	KEGG PATHWAY	13/325	76/4941	0.00118187	0.333287		3	Organismal Systems	Digestive system	Protein digestion and absorption	map04974	KEGG PATHWAY	3/56	47/4399	0.0213409	0.112237
	7	chx04923	Regulation of lipolysis in adipocytes	KEGG PATHWAY	7/325	45/4941	0.0260346	1		2	Organismal Systems	Endocrine system	Regulation of lipolysis in adipocytes	map04923	KEGG PATHWAY	2/56	14/4399	0.0131324	0.0981474
	10	chx04976	Bile secretion	KEGG PATHWAY	10/325	58/4941	0.00404287	1		5	Organismal Systems	Digestive system	Bile secretion	map04976	KEGG PATHWAY	4/56	97/4399	0.0340652	0.151164
	19	chx04022	cGMP-PKG signaling pathway	KEGG PATHWAY	19/325	156/4941	0.00627263	1		2	Environmental Information Processing	Signal transduction	cGMP-PKG signaling pathway	map04022	KEGG PATHWAY	2/56	10/4399	0.00670931	0.0732863
	18	chx04270	Vascular smooth muscle contraction	KEGG PATHWAY	18/325	123/4941	0.0010052	0.283468		2	Organismal Systems	Circulatory system	Vascular smooth muscle contraction	map04270	KEGG PATHWAY	2/56	16/4399	0.0170381	0.0967766
	15	chx04971	Gastric acid secretion	KEGG PATHWAY	15/325	78/4941	0.000131675	0.0371323		2	Organismal Systems	Digestive system	Gastric acid secretion	map04971	KEGG PATHWAY	2/56	14/4399	0.0131324	0.0981474
E105 vs E125	10	chx04924	Renin secretion	KEGG PATHWAY	10/579	46/4941	0.0370489	1		2	Organismal Systems	Endocrine system	Renin secretion	map04924	KEGG PATHWAY	2/82	17/4399	0.0389498	0.15093
	30	chx04921	Oxytocin signaling pathway	KEGG PATHWAY	30/579	180/4941	0.0276543	1		3	Organismal Systems	Endocrine system	Oxytocin signaling pathway	map04921	KEGG PATHWAY	2/82	12/4399	0.0200708	0.115221
	30	chx04022	cGMP-PKG signaling pathway	KEGG PATHWAY	30/579	156/4941	0.00378131	1		4	Environmental Information Processing	Signal transduction	cGMP-PKG signaling pathway	map04022	KEGG PATHWAY	3/82	10/4399	0.000681778	0.0176126
	35	chx04371	Apelin signaling pathway	KEGG PATHWAY	35/579	184/4941	0.00221713	0.687311		3	Environmental Information Processing	Signal transduction	Apelin signaling pathway	map04371	KEGG PATHWAY	2/82	9/4399	0.0113513	0.0977474
	15	chx04080	Neuroactive ligand-receptor interaction	KEGG PATHWAY	15/579	32/4941	7.57e-07	0.000234774		7	Environmental Information Processing	Signaling molecules and interaction	Neuroactive ligand-receptor interaction	map04080	KEGG PATHWAY	6/82	52/4399	0.00035821	0.0111045
	15	chx04971	Gastric acid secretion	KEGG PATHWAY	15/579	78/4941	0.0348513	1		3	Organismal Systems	Digestive system	Gastric acid secretion	map04971	KEGG PATHWAY	2/82	14/4399	0.0270158	0.126892
	13	chx00590	Arachidonic acid metabolism	KEGG PATHWAY	13/579	51/4941	0.00478528	1		5	Metabolism	Lipid metabolism	Arachidonic acid metabolism	map00590	KEGG PATHWAY	5/82	75/4399	0.0123963	0.0960711
	25	chx04270	Vascular smooth muscle contraction	KEGG PATHWAY	25/579	123/4941	0.00373754	1		3	Organismal Systems	Circulatory system	Vascular smooth muscle contraction	map04270	KEGG PATHWAY	2/82	16/4399	0.0347811	0.145705
	26	chx04918	Thyroid hormone synthesis	KEGG PATHWAY	26/579	101/4941	6.5e-05	0.020154		3	Organismal Systems	Endocrine system	Parathyroid hormone synthesis, secretion and action	map04928	KEGG PATHWAY	2/82	10/4399	0.0140187	0.103471
